# Supplementary material for: Alkaloids and Styryl lactones from Goniothalamus ridleyi King and Their α-Glucosidase Inhibitory Activity
Source: Molecules. 2023 Jan 24;28(3):1158. doi: 10.3390/molecules28031158 (PMC9918889; doi:10.3390/molecules28031158)
Supplement: Supplementary file 1 [file molecules-28-01158-s001.zip]

Archive with 1 entries (1 files):
- molecules-2147998-supplementary.pdf
